# Supplementary material for: The complete mitochondrial genome of Microphysogobioelongatus (Teleostei, Cyprinidae) and its phylogenetic implications
Source: Zookeys. 2021 Oct 1;1061:57–73. doi: 10.3897/zookeys.1061.70176 (PMC8501002; doi:10.3897/zookeys.1061.70176)
Supplement: Supplementary material 2 — Table S2. List of species used to construct the phylogenetic tree in the present study [file zookeys-1061-057-s002.xlsx]

## Sheet: Sheet1
Organism	Family	Genus	Length(bp)	Accession No.
Abbottina binhi	Cyprinidae	Abbottina	16609	NC_048988.1
Abbottina liaoningensis	Cyprinidae	Abbottina	16608	KU314691.1
Abbottina rivularis	Cyprinidae	Abbottina	16597	NC_023781.1
Acanthogobio guentheri	Cyprinidae	Acanthogobio	16604	MF787799.1
Acheilognathus omeiensis	Acheilognathidae	Acheilognathus	16774	NC_037404.1
Belligobio nummifer	Cyprinidae	Belligobio	16610	NC_023975.1
Belligobio pengxianensis	Cyprinidae	Belligobio	16610	MW080628.1
Biwia springeri	Cyprinidae	Biwia	16606	NC_022188.1
Biwia zezera	Cyprinidae	Biwia	16599	NC_008324.1
Coreius guichenoti	Cyprinidae	Coreius	16612	NC_020041.1
Coreius heterodon	Cyprinidae	Coreius	16611	NC_020042.1
Coreoleuciscus aeruginos	Cyprinidae	Coreoleuciscus	16563	MW192440.1
Coreoleuciscus splendidus	Cyprinidae	Coreoleuciscus	16566	NC_007783.2
Gnathopogon elongatus	Cyprinidae	Gnathopogon	16604	NC_008649.1
Gnathopogon herzensteini	Cyprinidae	Gnathopogon	16597	MT295103.1
Gnathopogon imberbis	Cyprinidae	Gnathopogon	16598	NC_027255.1
Gnathopogon nicholsi	Cyprinidae	Gnathopogon	16606	NC_033351.1
Gnathopogon polytaenia	Cyprinidae	Gnathopogon	16594	NC_024837.1
Gnathopogon taeniellus	Cyprinidae	Gnathopogon	16596	NC_027270.1
Gobio acutipinnatus	Cyprinidae	Gobio	16609	MT632635.1
Gobio coriparoides	Cyprinidae	Gobio	16604	MN864250.1
Gobio cynocephalus	Cyprinidae	Gobio	16605	NC_032294.1
Gobio gobio	Cyprinidae	Gobio	16607	NC_008662.1
Gobio macrocephalus	Cyprinidae	Gobio	16609	MT632636.1
Gobiobotia brevibarba	Cyprinidae	Gobiobotia	16594	NC_014878.1
Gobiobotia filifer	Cyprinidae	Gobiobotia	16613	NC_029187.1
Gobiobotia intermedia	Cyprinidae	Gobiobotia	16608	NC_022931.1
Gobiobotia macrocephala	Cyprinidae	Gobiobotia	16610	NC_014877.1
Gobiobotia meridionalis	Cyprinidae	Gobiobotia	16609	MW442088.1
Gobiobotia naktongensis	Cyprinidae	Gobiobotia	16609	NC_020464.1
Gobiobotia pappenheimi	Cyprinidae	Gobiobotia	16605	NC_032293.1
Gobiocypris rarus	Cyprinidae	Gobiocypris	16601	NC_018099.1
Hemibarbus labeo	Cyprinidae	Hemibarbus	16612	NC_007785.2
Hemibarbus longirostris	Cyprinidae	Hemibarbus	16608	NC_007784.2
Hemibarbus maculatus	Cyprinidae	Hemibarbus	16611	NC_018534.1
Hemibarbus medius	Cyprinidae	Hemibarbus	16614	NC_024527.1
Hemibarbus mylodon	Cyprinidae	Hemibarbus	16605	NC_007786.2
Hemibarbus umbrifer	Cyprinidae	Hemibarbus	16611	NC_022192.1
Ladislavia taczanowskii	Cyprinidae	Ladislavia	16613	NC_024634.1
Microphysogobio alticorpus	Cyprinidae	Microphysogobio	16568	NC_021451.1
Microphysogobio amurensis	Cyprinidae	Microphysogobio	16599	NC_033965.1
Microphysogobio brevirostris	Cyprinidae	Microphysogobio	16608	NC_022704.1
Microphysogobio chenhsienensis	Cyprinidae	Microphysogobio	16610	NC_032291.1
Microphysogobio elongatus	Cyprinidae	Microphysogobio	16612	MN832777
Microphysogobio fukiensis	Cyprinidae	Microphysogobio	16600	NC_024930.1
Microphysogobio jeoni	Cyprinidae	Microphysogobio	16602	MN877766.1
Microphysogobio kiatingensis	Cyprinidae	Microphysogobio	16603	NC_037402.1
Microphysogobio koreensis	Cyprinidae	Microphysogobio	16606	NC_014880.1
Microphysogobio liaohensis	Cyprinidae	Microphysogobio	16609	NC_032290.1
Microphysogobio longidorsalis	Cyprinidae	Microphysogobio	16603	NC_022191.1
Microphysogobio rapidus	Cyprinidae	Microphysogobio	16603	NC_045250.1
Microphysogobio tafangensis	Cyprinidae	Microphysogobio	16605	NC_023461.1
Microphysogobio tungtingensis	Cyprinidae	Microphysogobio	16627	NC_051965.1
Microphysogobio yaluensis	Cyprinidae	Microphysogobio	16601	NC_027165.1
Paracanthobrama guichenoti	Cyprinidae	Paracanthobrama	16607	NC_024430.1
Paraleucogobio notacanthus	Cyprinidae	Paraleucogobio	16596	NC_047210.1
Paraleucogobio strigatus	Cyprinidae	Gnathopogon	16602	NC_022189.1
Platysmacheilus exiguus	Cyprinidae	Platysmacheilus	16604	NC_024163.1
Platysmacheilus longibarbatus	Cyprinidae	Platysmacheilus	16615	NC_032289.1
Platysmacheilus nudiventris	Cyprinidae	Platysmacheilus	16603	NC_025631.1
Platysmacheilus obtusirostris	Cyprinidae	Abbottina	16599	NC_026900.1
Pseudogobio esocinus	Cyprinidae	Pseudogobio	16609	NC_013759.1
Pseudogobio guilinensis	Cyprinidae	Pseudogobio	16606	MN883564.1
Pseudogobio vaillanti	Cyprinidae	Pseudogobio	16607	NC_032292.1
Pseudopungtungia nigra	Cyprinidae	Pseudopungtungia	16583	NC_011161.1
Pseudopungtungia tenuicorpus	Cyprinidae	Pseudopungtungia	16590	NC_014873.1
Pseudorasbora elongata	Cyprinidae	Pseudorasbora	16587	NC_021769.1
Pseudorasbora interrupta	Cyprinidae	Pseudorasbora	16601	MN175390.1
Pseudorasbora parva	Cyprinidae	Pseudorasbora	16600	NC_015614.1
Pseudorasbora pumila	Cyprinidae	Pseudorasbora	16601	NC_008665.1
Pungtungia herzi	Cyprinidae	Pungtungia	16600	NC_008664.1
Rhinogobio cylindricus	Cyprinidae	Rhinogobio	16610	NC_024540.1
Rhinogobio typus	Cyprinidae	Rhinogobio	16608	NC_024423.1
Rhinogobio ventralis	Cyprinidae	Rhinogobio	16607	NC_022720.1
Rhodeus ocellatus	Acheilognathidae	Rhodeus	16680	NC_011211.1
Rhodeus sinensis	Acheilognathidae	Rhodeus	16677	NC_022721.1
Romanogobio ciscaucasicus	Cyprinidae	Romanogobio	16603	NC_031558.1
Romanogobio tenuicorpus	Cyprinidae	Romanogobio	16600	NC_022930.1
Sarcocheilichthys biwaensis	Cyprinidae	Sarcocheilichthys	16665	NC_033918.1
Sarcocheilichthys davidi	Cyprinidae	Sarcocheilichthys	16675	NC_037403.1
Sarcocheilichthys hainanensis	Cyprinidae	Sarcocheilichthys	16674	KF765805.1
Sarcocheilichthys kiangsiensis	Cyprinidae	Sarcocheilichthys	16672	NC_034753.1
Sarcocheilichthys lacustris	Cyprinidae	Sarcocheilichthys	16683	NC_022934.1
Sarcocheilichthys nigripinni	Cyprinidae	Sarcocheilichthys	16680	NC_020608.1
Sarcocheilichthys nigripinnis morii	Cyprinidae	Sarcocheilichthys	16679	AP017653.1
Sarcocheilichthys parvus	Cyprinidae	Sarcocheilichthys	16677	NC_018786.1
Sarcocheilichthys sinensis	Cyprinidae	Sarcocheilichthys	16684	NC_022475.1
Sarcocheilichthys variegatus microoculus	Cyprinidae	Sarcocheilichthys	16665	NC_004694.1
Sarcocheilichthys variegatus wakiyae	Cyprinidae	Sarcocheilichthys	16678	KU301744.1
Saurogobio dabryi	Cyprinidae	Saurogobio	16604	NC_022845.1
Saurogobio dumerili	Cyprinidae	Saurogobio	16601	NC_022187.1
Saurogobio gracilicaudatus	Cyprinidae	Saurogobio	16608	NC_050398.1
Saurogobio immaculatus	Cyprinidae	Saurogobio	16988	NC_033919.1
Saurogobio lissilabris	Cyprinidae	Saurogobio	16594	NC_050401.1
Saurogobio xiangjiangensis	Cyprinidae	Saurogobio	16600	NC_050399.1
Squalidus argentatus	Cyprinidae	Squalidus	16607	NC_023336.1
Squalidus chankaensis tsuchigae	Cyprinidae	Squalidus	16610	KT948082.1
Squalidus gracilis gracilis	Cyprinidae	Squalidus	16605	AP011393.1
Squalidus gracilis majimae	Cyprinidae	Squalidus	16616	KT350611.1
Squalidus japonicus	Cyprinidae	Squalidus	16605	AP010776.1
Squalidus japonicus coreanus	Cyprinidae	Squalidus	16597	KR075134.1
Squalidus mantschuricus	Cyprinidae	Squalidus	16605	NC_051940.1
Squalidus multimaculatus	Cyprinidae	Squalidus	16597	NC_029387.1
Squalidus wolterstorffi	Cyprinidae	Squalidus	16602	NC_022190.1
Xenophysogobio boulengeri	Cyprinidae	Xenophysogobio	16607	NC_024574.1
Xenophysogobio nudicorpa	Cyprinidae	Xenophysogobio	16616	NC_025300.1
